# Supplementary material for: First report of the bat fly species Basilia italica in Romania
Source: Biodivers Data J. 2021 Jan 18;9:e57680. doi: 10.3897/BDJ.9.e57680 (PMC7835197; doi:10.3897/BDJ.9.e57680)
Supplement: Supplementary material 1 — firsOccurenceOfBitalicaInRO_DwC [file bdj-09-e57680-s001.xlsx]

## Sheet: Sampling Events
eventID	samplingProtocol	samplingEffort	sampleSizeValue	sampleSizeUnit	eventDate	eventTime	country	countryCode	locality	locationID	decimalLatitude	decimalLongitude	geodeticDatum	coordinateUncertaintyInMeters	ownerInstitutionCode
usamv-bat-98	Collection with forceps	captured bat hosts	16	individuals	2020-06-27	21:00/5:00	Romania	RO	IC Ponor	IC_Ponor	46.6298	22.8065	WGS84	5	USAMV
usamv-bat-99	Collection with forceps	captured bat hosts	16	individuals	2020-07-01	21:00/5:00	Romania	RO	IC Ponor	IC_Ponor	46.6298	22.8065	WGS84	5	USAMV

## Sheet: Associated Occurrences
eventID	occurrenceID	basisOfRecord	individualCount	organismQuantity	organismQuantityType	occurrenceStatus	scientificName	kingdom	phylum	class	order	family	infraspecificEpithet	taxonRank	recordedBy	type	ownerInstitutionCode
usamv-bat-98	A2956-1	CollectedSpecimen	1	1	individuals	present	Basilia italica	Animalia	Arthropoda	Insecta	Diptera	Nycteribidae		species	Péter Áron	Event	USAMV
usamv-bat-99	A3098-1	CollectedSpecimen	1	1	individuals	present	Basilia italica	Animalia	Arthropoda	Insecta	Diptera	Nycteribidae		species	Péter Áron	Event	USAMV

## Sheet: README
	GBIF IPT Template:
	Sampling Event Data (with example data)
	This GBIF Sampling Event Data template has been pre-populated with example data. It is intended for demonstration purpose only and should never be published.
	The example data comes from the Israeli Butterfuly Monitoring Scheme. To understand the data fully please read its metadata:
	http://cloud.gbif.org/eubon/resource?r=butterflies-monitoring-scheme-il
	This dataset has been indexed by GBIF. To see how GBIF indexes the data go here:
	http://www.gbif.org/dataset/647ae6f8-8e26-4189-b448-02b45b7ad884
	Reference:
	Peer I (2014): Israeli Butterfly Monitoring Scheme (BMS-IL). v6.16. ILS - Israeli Lepidopterists’ society. Dataset/Samplingevent. http://cloud.gbif.org/eubon/resource?r=butterflies-monitoring-scheme-il&v=6.16
Sheet Name	Purpose
Sampling Events	This sheet is used to record the list of sampling events indicating what protocol was followed, and information about its sample size and its locality. To enable researchers to infer absence of particular species from events, be sure to include the event even if it has no associated occurrence data. Furthermore, make sure to indicate the "parentEventID" for each event when it is part of an event …
	Notes:
	#1. The header row shows required and recommended terms. Hover over the cell to find out if it's required or recommended, and to obtain a definition of the term examples.
	#2. Additional columns can be added, but you should only use DwC term names from the Event Core: http://rs.gbif.org/core/dwc_event_2016_06_21.xml
	#3. Columns can be reordered, but the header name (equal to a DwC term name) cannot be changed.
	#4. Enter lists using the pipe (“|”) character as a separator, for applicable DwC terms only.
Associated Occurrences	This sheet is used to record the occurrence data derived from (associated to) each sampling event. Each record must link to a sampling event via its eventID. Although redundant in some cases, the abundance/cover of the species should be recorded using "individualCount" and the combination of "organismQuantity"/"organismQuantityType". Presence/absence data can be recorded by setting "occurrenceSta…
	Notes:
	#1. The header row shows required and recommended terms. Hover over the cell to find out if it's required or recommended, and to obtain a definition of the term examples.
	#2. Additional columns can be added, but you should use DwC term names from the Occurrence Extension: http://rs.gbif.org/core/dwc_occurrence_2015-07-02.xml
	#3. Columns can be reordered, but the header name (equal to a DwC term name) cannot be changed.
	#4. Enter lists using the pipe (“|”) character as a separator, for applicable DwC terms only.
